# Supplementary material for: Smart Sensor-Driven Gait Rehabilitation Walker Using Machine Learning for Predictive Home-Based Therapy
Source: Sensors (Basel). 2026 Apr 21;26(8):2547. doi: 10.3390/s26082547 (PMC13120546; doi:10.3390/s26082547)
Supplement: Supplementary file 1 [file sensors-26-02547-s001.zip]

Archive with 1 entries (1 files):
- sensors-4223951-supplementary.pdf
